# Supplementary material for: Preparation and Stability Study of Co-Encapsulated Particles of Curcumin or Quercetin with Lactobacillus rhamnosus GG
Source: Foods. 2026 May 28;15(11):1910. doi: 10.3390/foods15111910 (PMC13257281; doi:10.3390/foods15111910)
Supplement: Supplementary file 1 [file foods-15-01910-s001.zip]

Archive with 1 entries (1 files):
- foods-4278506-supplementary.pdf
